# Supplementary material for: Predicting Range Shifts of Five Alnus (Betulaceae) Species in China Under Future Climate Scenarios
Source: Plants (Basel). 2025 May 24;14(11):1597. doi: 10.3390/plants14111597 (PMC12157331; doi:10.3390/plants14111597)
Supplement: Supplementary file 1 [file plants-14-01597-s001.zip]

Archive with 1 entries (1 files):
- plants-3607942-supplementary.pdf
